# Supplementary material for: The impact of particulate electron paramagnetic resonance oxygen sensors on fluorodeoxyglucose imaging characteristics detected via positron emission tomography
Source: Sci Rep. 2021 Feb 24;11:4422. doi: 10.1038/s41598-021-82754-8 (PMC7904945; doi:10.1038/s41598-021-82754-8)
Supplement: Supplementary file 1 — Supplementary Information 1. [file 41598_2021_82754_MOESM1_ESM.xls]

## Sheet: Sheet1
		CARBO-REP		Oxychip		Printex		Carlo Erba
Days after implantation	Rat	Sensor (right muscle)	Sham (left muscle)	Sensor (right muscle)	Sham (left muscle)	Sensor (right muscle)	Sham (left muscle)	Sensor (right muscle)	Sham (left muscle)
4	1	1.12027	1.03633	1.26098	1.21826	1.09756	0.977824	1.49541	1.27619
	2	1.05367	0.923477	1.12044	1.03761	1.159	1.12927	0.934531	0.851119
	3	0.982292	1.03227	1.11981	1.03198	1.07929	1.16531	1.11088	0.957203
	Mean	1.05208	0.997359	1.16708	1.09595	1.11195	1.0908	1.18028	1.02817
47	1	1.43539	1.41956	1.5911	1.53019	1.39237	1.44094	1.61843	1.51103
	2	1.44625	1.43301	1.41764	1.36938	1.51288	1.53837	1.44687	1.42112
	3	1.54236	1.6289	1.54458	1.54141	1.48943	1.42668	1.5522	1.49537
	Mean	1.47467	1.49382	1.51777	1.48033	1.46489	1.46866	1.53917	1.47584
97	1	1.50061	1.35717	1.30764	1.3328	1.33649	1.47442	1.57302	1.5463
	2	1.30703	1.30608	1.36691	1.36382	1.2379	1.15125	1.34605	1.32526
	3	1.28671	1.37332	1.61496	1.48118	1.44184	1.59819	1.27771	1.3864
	Mean	1.36478	1.34552	1.42984	1.3926	1.33874	1.40795	1.39893	1.41932
181	1	1.00572	1.13466	1.19722	1.18641	0.965132	0.956739	1.44633	1.33665
	2	1.39381	1.33867	1.00072	0.949943	1.12678	1.02997	1.33896	1.30384
	3	1.36763	1.30126	1.30293	1.34325	1.33319	1.40515	1.07683	1.14782
	Mean	1.25572	1.2582	1.16696	1.15987	1.1417	1.13062	1.28737	1.26277
